# Supplementary material for: Domestic cats (Felis catus) prefer freely available food over food that requires effort
Source: Anim Cogn. 2021 Jul 26;25(1):95–102. doi: 10.1007/s10071-021-01530-3 (PMC8904335; doi:10.1007/s10071-021-01530-3)
Supplement: Supplementary file 1 — Supplementary file1 (XLSX 37 KB) [file 10071_2021_1530_MOESM1_ESM.xlsx]

## Sheet: Sheet1
Cat	Sex	Age	prev_exp	Activity	TimeTray	TimePuzzle	Eaten-Tray	Eaten-Puzzle	TpdivTp_and_Tt	Fpdiv_sumFpFt	CF
Jorge	M	5	No	4286.3	1439.65	2864.76	70	52	0.67	0.42623	Y
Orion	M	3	Yes	5548.3	1157.09	977.23	70	35	0.46	0.333333	W
EarlGray	M	2	No	10122.3	3155.78	1656.25	96	27	0.34	0.219512	W
Gigi	M	3	Yes	6306.48	439.92	1509.47	77.5	77.5	0.77	0.5	Y
Mejuba	M	10	No	3631.64	1444.25	95.75	96	7	0.06	0.0679612	N
PeeWee	M	3	No		2207.85	1727.02	114	41	0.44	0.264516	W
Benedict	M	10	No	3745.55	409.58	2726.33	83	83	0.87	0.5	Y
Baba	M	3	No	4143.21	1535.02	105.84	92	3	0.06	0.0315789	N
Bob	M	10	Yes	3895.82	2074.17	4059.32	80	67	0.66	0.455782	Y
Charlie	M	6	No	5147.45	1439.83	203.53	58	4	0.12	0.0645161	N
Charlie2	F	8	No	4656.12	810.24	768.67	29	12	0.49	0.25	W
Moop	F	3	Yes	3843.03	1367.14	23.5	50	1	0.02	0.0196078	N
Squirrel	F	2	Yes	5655.86	1760.99	9	59	0	0.01	0	N
Athena	F	5	Yes	4820.61	1038.33	276.68	54	0	0.21	0	N
Kumquat	F	1	No	6723.03	2130.34	342	67	5	0.14	0	N
Tara	F	10	No	3447.5	1929.6	3	49.5	2	0	0.038835	N
Evie	F	3	No	3710.67	993.43	480.67	74	13	0.33	0.186813	W

## Sheet: First Choice - Interaction
Cat	Trial 1	Trial 2	Trial 3	Trial 4	Trial 5	Trial 6	Trial 7	Trial 8	Trial 9	Trial 10
Jorge	Tray	Tray	Tray	Puzzle	Tray	Puzzle	Puzzle	Tray	Tray	Puzzle
Orion	Tray	Puzzle	Tray	N/A	Tray	Tray	Tray	Tray	Tray	Tray
Earl Gray	Puzzle	Tray	Puzzle	Tray	Tray	Tray	Tray	Tray	Puzzle	Tray
Gigi	Tray	Puzzle	Tray	Puzzle	Tray	Tray	Tray	Tray	Tray	Tray
Mejuba	Tray	Tray	Puzzle	Puzzle	Puzzle	Puzzle	Tray	Puzzle	Puzzle	Tray
Pee Wee	Tray	Tray	Tray	Tray	Tray	Tray	Tray	Tray	Tray	Tray
Benedict	Tray	Puzzle	Tray	Tray	Puzzle	Puzzle	Tray	Tray	Puzzle	N/A
Baba	Tray	Tray	Tray	Puzzle	Tray	Tray	Tray	Tray	Puzzle	Puzzle
Bob	Puzzle	Tray	Tray	Tray	Tray	Tray	Tray	Tray	Tray	Puzzle
Charlie	Tray	Tray	Tray	Tray	Tray	Tray	Tray	Tray	Tray	Tray
Charlie2	Puzzle	Puzzle	N/A	Puzzle	Puzzle	Tray	Puzzle	Puzzle	Tray	Puzzle
Moop	Puzzle	Tray	Tray	Tray	Tray	Tray	Tray	Tray	Tray	Tray
Squirrel	Puzzle	Tray	Tray	Tray	Tray	Tray	Tray	Tray	Tray	Tray
Athena	Tray	Tray	Tray	Tray	Tray	Puzzle	Tray	Tray	Tray	Tray
Kumquat	Tray	Tray	Puzzle	Tray	Tray	Tray	Tray	Tray	Tray	Puzzle
Tara	Tray	Tray	N/A	Tray	Tray	Tray	Tray	Tray	Tray	Tray
Evie	Tray	Tray	Tray	Tray	Puzzle	Tray	Tray	Tray	Puzzle	Tray

## Sheet: First Choice - Eating
Cat	Trial 1	Trial 2	Trial 3	Trial 4	Trial 5	Trial 6	Trial 7	Trial 8	Trial 9	Trial 10
Jorge	Tray	Tray	Tray	Puzzle	Tray	Puzzle	Puzzle	Tray	Tray	Puzzle
Orion	Tray	Tray	Tray	N/A	Tray	Tray	Tray	Tray	Tray	Tray
Earl Gray	Tray	Tray	Tray	Tray	Tray	Tray	Tray	Tray	Tray	Tray
Gigi	Tray	Puzzle	Tray	Puzzle	Tray	Tray	Tray	Tray	Tray	Tray
Mejuba	Tray	Tray	Tray	Tray	Tray	Tray	Tray	Tray	Tray	Tray
Pee Wee	Tray	Tray	Tray	Tray	Tray	Tray	Tray	Tray	Tray	Tray
Benedict	Tray	Tray	Tray	Tray	Tray	Tray	Tray	Tray	Tray	N/A
Baba	Tray	Tray	Tray	Tray	Tray	Tray	Tray	Tray	Tray	Tray
Bob	Puzzle	Tray	Tray	Tray	Tray	Tray	Tray	Tray	Tray	Puzzle
Charlie1	Tray	Tray	Tray	Tray	Tray	Tray	Tray	Tray	Tray	Tray
Charlie2	N/A	Tray	N/A	Puzzle	N/A	Tray	Tray	Tray	Tray	Tray
Moop	Tray	Tray	Tray	Tray	Tray	Tray	Tray	Tray	Tray	Tray
Squirrel	Tray	Tray	Tray	Tray	Tray	Tray	Tray	Tray	Tray	Tray
Athena	Tray	Tray	Tray	Tray	Tray	Tray	Tray	Tray	Tray	Tray
Kumquat	Tray	Tray	Tray	Tray	Tray	Tray	Tray	Tray	Tray	Tray
Tara	Tray	Tray	N/A	Tray	Tray	Tray	Tray	Tray	Tray	Tray
Evie	Tray	Tray	Tray	Tray	Tray	Tray	Tray	Tray	Puzzle	Tray

## Sheet: Time Data
Cat	Trial 1 - Tray	Trial 1 - Puzzle	Trial 2 - Tray	Trial 2 - Puzzle	Trial 3 - Tray	Trial 3 - Puzzle	Trial 4 - Tray	Trial 4 - Puzzle	Trial 5 - Tray	Trial 5 - Puzzle	Trial 6 - Tray	Trial 6 - Puzzle	Trial 7 - Tray	Trial 7 - Puzzle	Trial 8 - Tray	Trial 8 - Puzzle	Trial 9 - Tray	Trial 9 - Puzzle	Trial 10 - Tray	Trial 10 - Puzzle	TimeTray	TimePuzzle
Jorge	194.93	364.84	183.81	0	167.69	326.17	74.69	543.22	175.78	323.4	154.89	192.05	59.35	9.86	96.14	326.14	226.49	598.75	105.89	180.34	1439.65	2864.76
Orion	164.43	2.5	131.44	87.68	117.26	2			126.19	142.34	122.62	100.07	141.03	0	118.16	81.03	108.31	275.49	127.67	286.14	1157.09	977.23
Earl Gray	446.39	52.42	278.94	39.75	363.47	329.1	253.57	353.82	264.58	3	348.44	351.57	308.14	0	30.89	2.25	461.42	252.56	399.94	269.55	3155.78	1656.25
Gigi	53.35	120.61	64.78	157.85	43	184.55	44.6	194.43	30	104.94	48	175.74	41.7	169.78	48.05	162.69	46.7	134.35	19.75	104.54	439.92	1509.47
Mejuba	136.53	0	128.3	1.5	122.51	6.25	162.89	2.25	159.84	0	231.18	85.5	130.85	0.25	116.68	0	133.45	0	122.04	0	1444.25	95.75
Pee Wee	211.7	243.53	200.02	236.59	223.01	302.37	243.15	3.97	186.45	0	210.99	279.75	221.55	0	168.67	22.98	249.91	478.42	292.4	159.41	2207.85	1727.02
Benedict	39.75	221.1	19.25	262.57	34.25	182.45	71.63	250.12	20.25	287.47	51.1	270.48	70.06	295.55	62.22	619.42	41.11	337.19	0	0	409.58	2726.33
Baba	107.25	0	202.5	0	120.05	0	210.93	1.25	173.93	60.45	134.15	0	168.65	0	178.89	36.4	153.95	4.75	84.75	3	1535.02	105.84
Bob	138.46	372.65	190.15	432.3	198.91	358.28	205.05	362.76	205.44	352.18	197.17	351.09	223.65	455.45	191.04	332.03	384.6	634.01	139.7	408.6	2074.17	4059.32
Charlie	138.85	2.5	103.2	0	117.93	18.25	167.65	0	177.95	93.45	120.55	89.35	134.47	0	103.45	0	248	0	127.79	0	1439.83	203.53
Charlie2	0	7.25	102.44	65.76	0	0	91.77	225.95	0	6.25	306.62	9.53	120.6	196.08	0	2.5	90.81	238.68	98.01	16.67	810.24	768.67
Moop	86.92	0	249.04	0	77.08	4.5	150.02	2	125.52	0	221.2	0	152.02	0	125.6	17	107.37	0	72.4	0	1367.14	23.5
Squirrel	214.19	6	217.15	0	242.42	0	17.25	0	2.25	0	155.2	0	166.03	0	145.81	3	297.62	0	303.08	0	1760.99	9
Athena	135.45	0	121.2	0	133.95	0	46.57	0	98.2	0	73.25	2.5	157.84	175.5	68.5	0	60.69	0	142.7	98.69	1038.33	276.68
Kumquat	122.95	0	199.05	0	223.81	10.5	200.8	0	433.96	0	433.96	0	113.2	326.76	74.1	0	182.3	3	146.21	1.75	2130.34	342
Tara	271.21	0	203.31	0	0	0	327	0	210.66	0	365.22	0	169.07	0	161.07	0	209.55	3	12.5	0	1929.6	3
Evie	135.65	246.28	30.75	0	91.54	0	81	0	105.5	1.6	106.85	0	80.7	0	119.36	0	122.79	160.5	119.3	72.3	993.43	480.67

## Sheet: Jorge
Trial	Total (each)	FP	Tray	Fpdiv_sumFpFt
1	9	7	9	0.4375
2	9	0	7	0
3	9	3	9	0.25
4	9	9	3	0.75
5	9	6	9	0.4
6	9	4	7	0.363636
7	9	0	4	0
8	9	5	5	0.5
9	9	9	9	0.5
10	9	9	8	0.529412

## Sheet: ORion
Trial	Total (each)	FP	Tray	Fpdiv_sumFpFt
1	14	4	7	0.363636
2	14	2	7	0.222222
3	14	0	7	0
4	14	5	7	0.416667
5	14	3	7	0.3
6	14	3	7	0.3
7	14	1	7	0.125
8	14	3	7	0.3
9	14	7	7	0.5
10	14	7	7	0.5

## Sheet: earl gray
Trial	Total (each)	FP	Tray	Fpdiv_sumFpFt
1	10	1	9	0.1
2	10	1	8	0.111111
3	10	4	10	0.285714
4	10	5	10	0.333333
5	10	3	9	0.25
6	10	5	10	0.333333
7	10	0	10	0
8	10	0	10	0
9	10	5	10	0.333333
10	10	3	10	0.230769

## Sheet: Baba
Trial	Total (each)	FP	Tray	Fpdiv_sumFpFt
1	12	0	10	0
2	12	0	12	0
3	12	0	8	0
4	10	0	8	0
5	10	2	10	0.166667
6	10	0	8	0
7	10	0	10	0
8	10	1	10	0.0909091
9	10	0	10	0
10	10	0	6	0

## Sheet: Gigi
Trial	Total (each)	FP	Tray	Fpdiv_sumFpFt
1	7.75	7.75	7.75	0.5
2	7.75	7.75	7.75	0.5
3	7.75	7.75	7.75	0.5
4	7.75	7.75	7.75	0.5
5	7.75	7.75	7.75	0.5
6	7.75	7.75	7.75	0.5
7	7.75	7.75	7.75	0.5
8	7.75	7.75	7.75	0.5
9	7.75	7.75	7.75	0.5
10	7.75	7.75	7.75	0.5

## Sheet: Mejuba
Trial	Total (each)	FP	Tray	Fpdiv_sumFpFt
1	13	2	13	0.133333
2	15	1	12	0.0769231
3	15	1	10	0.0909091
4	10	0	10	0
5	10	0	8	0
6	10	2	10	0.166667
7	10	0	8	0
8	10	1	7	0.125
9	10	0	10	0
10	10	0	8	0

[truncated: 11 more sheets: PeeWee, Benedict, Bob, Charlie, Charlie2-f, Moop, Squirrel, Athena, Kumquat, Tara, Evie]
